# Supplementary material for: HerpSexDet: the herpetological database of sex determination and sex reversal
Source: Sci Data. 2023 Jun 13;10:377. doi: 10.1038/s41597-023-02268-y (PMC10264413; doi:10.1038/s41597-023-02268-y)
Supplement: Supplementary file 1 [file 41597_2023_2268_MOESM1_ESM.txt]

################################
# Add taxonomy info to species #
################################

########
# Define here the path to the folder that contains all the input files and where the output file should be saved.

# the input tables are here
input_dir = "D:/Taxonomy/"

# .csv will be saved here
outp_dir = "D:/Taxonomy/"

########
# Read the table containing species names (format: Genus species, e.g. Bufo bufo) for which you want to find taxonomic classification.
  # This table must contain the following columns: Class,	Order, Species, Synonym. But data may only be present in the Species column (mandatory) and the Synonym column (optional)!
  # Note that the Synonym column should contain only maximum one synonym, because the code is not dealing with more currently!

species_list = read.csv(paste(input_dir, "species.csv", sep=""), header=T, sep=";", stringsAsFactors = TRUE) # list of species with sex.det. info

species_list$Class = factor(NA, levels=c("Amphibia", "Reptilia"))
species_list$Order = factor(NA, levels=c("Crocodylia", "Testudines", "Caudata", "Anura", "Rhynchocephalia","Squamata"))
species_list$Changed_spec_name = factor("", levels=c("yes",""))

########
# Read taxonomy info
  # Important: the full list of species for each taxonomic order is in a separate file, where each column denotes one family (the name of the column!) and contains all species names for that family.
  # Format of these species names may be: Genus species (e.g. Bufo bufo) or Genus (Former genus) species (e.g. Batrachuperus (Tibetuperus) daochengensis)

# Reptilia: Squamata
Squamata_tax = read.csv(paste(input_dir, "Squamata.csv", sep=""), header=T, sep=";", stringsAsFactors = TRUE)

# Reptilia: Testudines
Testudines_tax = read.csv(paste(input_dir, "Testudines.csv", sep=""), header=T, sep=";", stringsAsFactors = TRUE)

# Reptilia: Crocodylia
Crocodylia_tax = read.csv(paste(input_dir, "Crocodylia.csv", sep=""), header=T, sep=";", stringsAsFactors = TRUE)

# Reptilia: Rhynchocephalia
Rhynchocephalia_tax = read.csv(paste(input_dir, "Rhynchocephalia.csv", sep=""), header=T, sep=";", stringsAsFactors = TRUE)

# Amphibia: Anura
Anura_tax = read.csv(paste(input_dir, "Anura.csv", sep=""), header=T, sep=";", stringsAsFactors = TRUE)

# Amphibia: Caudata
Caudata_tax = read.csv(paste(input_dir, "Caudata.csv", sep=""), header=T, sep=";", stringsAsFactors = TRUE)

###########
# Create a list of all tables containing taxonomy info
# Running time may be optimized by the order of the tables to check (start with the shortest list, because once the species is found the search stops)
Tax_table_list <- vector(mode = "list", length = 6)
Tax_table_list[[1]] <- Crocodylia_tax
Tax_table_list[[2]] <- Testudines_tax
Tax_table_list[[3]] <- Caudata_tax
Tax_table_list[[4]] <- Anura_tax
Tax_table_list[[5]] <- Rhynchocephalia_tax
Tax_table_list[[6]] <- Squamata_tax

# Names must be listed in the same order as in the Tax_table_list!
order_mames <- c("Crocodylia", "Testudines", "Caudata", "Anura", "Rhynchocephalia","Squamata")


########
# Find taxonomy for each species

  # Species counter
  sp_num = 1

  # check each species
  for(sp_num in 1:nrow(species_list)){
    
    genus = "Un"
    specname = "Un"
    syn_genus = "Un"
    syn_specname = "Un"
    
    genus = gsub( " .*$", "", species_list$Species[sp_num]) # part of the string before the space
    specname = sub(".* ", "", species_list$Species[sp_num]) # part of the string after the space
    syn_genus = "Un"
    syn_specname = "Un"
    
    print(paste("species: [", sp_num, "] ", genus, " ", specname, sep=""))
    
    if(nchar(as.character(species_list$Synonym[sp_num])) > 2){ # if there is a known synonym for the species name
      
      syn_genus = gsub( " .*$", "", species_list$Synonym[sp_num]) # part of the string before the space
      syn_specname = sub(".* ", "", species_list$Synonym[sp_num]) # part of the string after the space
      
    } # we know the genus and species name to look for

    for(tax_n in 1:length(Tax_table_list)) {
      
      taxonomy = Tax_table_list[[tax_n]]
      order_name = order_mames[[tax_n]]    
    
      print(order_mames[[tax_n]])
      
      # Family counter
      fam_num = 1
      
      done = FALSE
      
      # If taxonomy of this species is still unknown...
      if(is.na(species_list$Class[sp_num])==TRUE){
        
        # Order while loop: Check each family until we find the species
        while(fam_num <= ncol(taxonomy) & done == FALSE) {
          
          print(paste("family: ", fam_num))
          snum = 1 # element within family
          fam_done = FALSE
          
          tax_genus = "Un"
          tax_genus1 = "Un"
          tax_genus2 = "Un"
          tax_specname = "Un"
          
          # Family while loop: Check current family
          while(fam_done == FALSE) {

              if(grepl("(", as.character(taxonomy[snum, fam_num]), fixed = TRUE) == FALSE){ # there is no alternative genus/subgenus name in taxonomy list
                
                tax_genus = gsub( " .*$", "", taxonomy[snum, fam_num]) # part of the string before the space
                tax_specname = sub(".* ", "", taxonomy[snum, fam_num]) # part of the string after the space
                
                if(as.character(genus) == as.character(tax_genus) & as.character(specname) == as.character(tax_specname)) {  # found it
                  
                  print("species found")
                  
                  species_list$Order[sp_num] = order_name
                  species_list$Family[sp_num] = colnames(taxonomy)[fam_num]
                  species_list$Genus[sp_num] = tax_genus
                  species_list$Species_checked[sp_num] = paste(tax_genus, tax_specname, sep=" ")
                  
                  if(species_list$Order[sp_num]=="Anura" | species_list$Order[sp_num]=="Caudata" | species_list$Order[sp_num]=="Gymnophiona") {
                    species_list$Class[sp_num]="Amphibia"
                  } else if(species_list$Order[sp_num]=="Testudines" | species_list$Order[sp_num]=="Squamata" | species_list$Order[sp_num]=="Rhynchocephalia"| species_list$Order[sp_num]=="Crocodylia") {
                    species_list$Class[sp_num]="Reptilia"
                  } else species_list$Class[sp_num]="UNKNOWN"
                  
                  fam_done = TRUE
                  done = TRUE
                  
                } else if( nchar(as.character(syn_genus)) > 2 &                        # is there a known synonym?
                           as.character(syn_genus) == as.character(tax_genus) & 
                           as.character(syn_specname) == as.character(tax_specname)) { # found synonym
                  
                  species_list$Order[sp_num] = order_name
                  species_list$Family[sp_num] = colnames(taxonomy)[fam_num]
                  species_list$Genus[sp_num] = tax_genus
                  species_list$Species_checked[sp_num] = paste(tax_genus, tax_specname, sep=" ")
                  
                  if(species_list$Order[sp_num]=="Anura" | species_list$Order[sp_num]=="Caudata" | species_list$Order[sp_num]=="Gymnophiona") {
                    species_list$Class[sp_num]="Amphibia"
                  } else if(species_list$Order[sp_num]=="Testudines" | species_list$Order[sp_num]=="Squamata" | species_list$Order[sp_num]=="Rhynchocephalia"| species_list$Order[sp_num]=="Crocodylia") {
                    species_list$Class[sp_num]="Reptilia"
                  } else species_list$Class[sp_num]="UNKNOWN"
                  
                  fam_done = TRUE
                  done = TRUE            
                  
                } # checked synonyms as well
                
              } else { # if there are multiple genera names in Taxonomy
                
                tax_genus1 = strsplit(as.character(taxonomy[snum, fam_num]), "[ (]")[[1]][1] # part of the string before the space
                
                tax_genus2 = strsplit(as.character(taxonomy[snum, fam_num]), "[ (]")[[1]][3] # part of the string after bracket opening
                tax_genus2 = strsplit(tax_genus1, "[)]")[[1]][1] # part of the string before bracket closing
                
                tax_specname = sub(".*) ", "", taxonomy[snum, fam_num]) # part of the string after the bracket closing and space
      
                
                if(as.character(genus) == as.character(tax_genus1) & as.character(specname) == as.character(tax_specname)) {  # found it
                  
                  species_list$Order[sp_num] = order_name
                  species_list$Family[sp_num] = colnames(taxonomy)[fam_num]
                  species_list$Genus[sp_num] = tax_genus1
                  species_list$Species_checked[sp_num] = paste(tax_genus1, tax_specname, sep=" ")
                  
                  if(species_list$Order[sp_num]=="Anura" | species_list$Order[sp_num]=="Caudata" | species_list$Order[sp_num]=="Gymnophiona") {
                    species_list$Class[sp_num]="Amphibia"
                  } else if(species_list$Order[sp_num]=="Testudines" | species_list$Order[sp_num]=="Squamata" | species_list$Order[sp_num]=="Rhynchocephalia"| species_list$Order[sp_num]=="Crocodylia") {
                    species_list$Class[sp_num]="Reptilia"
                  } else species_list$Class[sp_num]="UNKNOWN"
                  
                  fam_done = TRUE
                  done = TRUE
                  
                } else if (as.character(genus) == as.character(tax_genus2) & as.character(specname) == as.character(tax_specname)) {  # found it
                  
                  species_list$Family[sp_num] = colnames(taxonomy)[fam_num]
                  species_list$Genus[sp_num] = tax_genus1 # the actually accepted (primary) genus name
                  species_list$Species_checked[sp_num] = paste(tax_genus2, tax_specname, sep=" ")
                  
                  if(species_list$Order[sp_num]=="Anura" | species_list$Order[sp_num]=="Caudata" | species_list$Order[sp_num]=="Gymnophiona") {
                    species_list$Class[sp_num]="Amphibia"
                  } else if(species_list$Order[sp_num]=="Testudines" | species_list$Order[sp_num]=="Squamata" | species_list$Order[sp_num]=="Rhynchocephalia"| species_list$Order[sp_num]=="Crocodylia") {
                    species_list$Class[sp_num]="Reptilia"
                  } else species_list$Class[sp_num]="UNKNOWN"
                  
                  fam_done = TRUE
                  done = TRUE
                  
                } else if( nchar(as.character(syn_genus)) > 2 & 
                           as.character(syn_genus) == as.character(tax_genus1) & 
                           as.character(syn_specname) == as.character(tax_specname)) { # found synonym
                  
                  species_list$Order[sp_num] = order_name
                  species_list$Family[sp_num] = colnames(taxonomy)[fam_num]
                  species_list$Genus[sp_num] = tax_genus1
                  species_list$Species_checked[sp_num] = paste(tax_genus1, tax_specname, sep=" ")
                  
                  if(species_list$Order[sp_num]=="Anura" | species_list$Order[sp_num]=="Caudata" | species_list$Order[sp_num]=="Gymnophiona") {
                    species_list$Class[sp_num]="Amphibia"
                  } else if(species_list$Order[sp_num]=="Testudines" | species_list$Order[sp_num]=="Squamata" | species_list$Order[sp_num]=="Rhynchocephalia"| species_list$Order[sp_num]=="Crocodylia") {
                    species_list$Class[sp_num]="Reptilia"
                  } else species_list$Class[sp_num]="UNKNOWN"
                  
                  fam_done = TRUE
                  done = TRUE            
                  
                }  else if( nchar(as.character(syn_genus)) > 2 & 
                            as.character(syn_genus) == as.character(tax_genus2) & 
                            as.character(syn_specname) == as.character(tax_specname)) { # found synonym
                  
                  species_list$Order[sp_num] = order_name
                  species_list$Family[sp_num] = colnames(taxonomy)[fam_num]
                  species_list$Genus[sp_num] = tax_genus1 # the actually accepted (primary) genus name
                  species_list$Species_checked[sp_num] = paste(tax_genus2, tax_specname, sep=" ")
                  
                  if(species_list$Order[sp_num]=="Anura" | species_list$Order[sp_num]=="Caudata" | species_list$Order[sp_num]=="Gymnophiona") {
                    species_list$Class[sp_num]="Amphibia"
                  } else if(species_list$Order[sp_num]=="Testudines" | species_list$Order[sp_num]=="Squamata" | species_list$Order[sp_num]=="Rhynchocephalia"| species_list$Order[sp_num]=="Crocodylia") {
                    species_list$Class[sp_num]="Reptilia"
                  } else species_list$Class[sp_num]="UNKNOWN"
                  
                  fam_done = TRUE
                  done = TRUE            
                  
                } # checked synonyms as well
                
                          
              } # match checked
            
              snum = snum + 1
              
              if(is.na(taxonomy[snum, fam_num])){
                
                fam_num = fam_num + 1
                fam_done = TRUE
                
              } else if (nchar(as.character(taxonomy[snum, fam_num])) <= 2){ # there are no more unchecked species left in the family
                
                fam_num = fam_num + 1
                fam_done = TRUE
                
              } # no more species name to check within family
              
            } # order while loop ends
          
          } # family while loop ends
        
        } # species with unknown taxonomy checked
      
    } # each taxonomy table checked (taxonomic orders)
    
    # Did the species name change?
    if(is.na(species_list$Species_checked[sp_num])==FALSE & species_list$Species_checked[sp_num] != species_list$Species[sp_num]){
      species_list$Changed_spec_name[sp_num] = "yes"
    }
      
  } # each species has been checked

# fix(species_list)


# Write CSV
write.table(species_list, file = paste(outp_dir, "Species_with_taxonomy", Sys.Date(), ".csv", sep=""), col.names=TRUE, row.names=FALSE, sep=";")
